# Supplementary material for: Integrative Taxonomy Clarifies Species Limits in Two Closely Related Solitary Wasps: Pachymenes ater and Pachymenes ghilianii (Hymenoptera: Vespidae: Eumeninae)
Source: Insects. 2026 Jan 9;17(1):78. doi: 10.3390/insects17010078 (PMC12842564; doi:10.3390/insects17010078)
Supplement: Supplementary file 1 [file insects-17-00078-s001.zip]

Archive with 1 entries (1 files):
- insects-4070012-supplementary.pdf
